# Supplementary material for: CMV and EBV Co-Infection in HIV-Infected Children: Infection Rates and Analysis of Differential Expression of Cytokines in HIV Mono- and HIV–CMV–EBV Co-Infected Groups
Source: Viruses. 2022 Aug 19;14(8):1823. doi: 10.3390/v14081823 (PMC9414517; doi:10.3390/v14081823)
Supplement: Supplementary file 1 [file viruses-14-01823-s001.zip]

Archive with 1 entries (1 files):
- viruses-1795993-supplementary.xlsx
