# Supplementary material for: CMV and EBV Co-Infection in HIV-Infected Children: Infection Rates and Analysis of Differential Expression of Cytokines in HIV Mono- and HIV–CMV–EBV Co-Infected Groups
Source: Viruses. 2022 Aug 19;14(8):1823. doi: 10.3390/v14081823 (PMC9414517; doi:10.3390/v14081823)
Supplement: Supplementary file 1 [file viruses-14-01823-s001.zip › viruses-1795993-supplementary.xlsx]

## Sheet: raw CT HIV-CMV (6)
			AVERAGE				AVERAGE				AVERAGE				AVERAGE				AVERAGE				AVERAGE
CMV (6)			90	RGE			190	RGE			203	RGE			253	RGE			377	RGE			404	RGE
B-actin	28.082	27.4709	27.7765		26.0041	27.1358	26.5699		31.9634	32.2039	32.0836		29.6944	29.716	29.7052		27.7143	27.4425	27.5784		29.5008	29.0349	29.2679
IL-1	0	0	0	-27.78	0	0	0	-26.57	0	0	0	-32.08	0	0	0	-29.71	0	0	0	-27.58	0	0	0	-29.27
IL-2	31.2412	32.0076	31.6244	3.84444	31.2158	31.6334	31.4246	4.8546	35.3058	35.013	35.1594	3.07936	35.2354	34.996	35.1157	5.40572	32.9085	32.7811	32.8448	5.2648	34.6515	33.7547	34.2031	4.93312
IL-4	0	0	0	-27.78	0	0	0	-26.57	37.3165	34.3594	35.838	3.75796	0	0	0	-29.71	28.5777	28.6165	28.5971	1.01713	31.2648	38.8962	35.0805	5.81048
IL-6	0	0	0	-27.78	0	0	0	-26.57	0	0	0	-32.08	0	0	0	-29.71	0	0	0	-27.58	0	0	0	-29.27
IL-10	39.3712	29.2857	34.3285	6.54846	0	0	0	-26.57	36.2564	33.1408	34.6986	2.61859	36.5277	36.6574	36.5926	6.88258	29.6883	29.3617	29.525	1.94502	32.0927	31.6409	31.8668	2.59681
INF-G	29.2784	28.6783	28.9784	1.19837	30.8518	28.1303	29.4911	2.92106	31.4449	32.1797	31.8123	-0.267729	33.288	32.0491	32.6686	2.95856	29.7354	29.3507	29.5431	1.96305	30.4249	29.9383	30.1816	0.911583
TNF-A	28.9428	30.6035	29.7732	1.99319	33.2006	31.8889	32.5447	5.97475	31.7149	38.1156	34.9152	2.83523	0	0	0	-29.71	30.8355	30.1386	30.487	2.90703	31.9978	31.1056	31.5517	2.28169
TGF-B	31.8871	31.9787	31.9329	4.1529	31.9354	31.4504	31.6929	5.12293	37.4628	35.9436	36.7032	4.62317	36.2622	33.698	34.9801	5.27008	29.6931	30.6005	30.1468	2.56678	32.895	34	33.4475	4.17749

## Sheet: raw CT HIV-EBV (50)
			AVERAGE	RGE			AVERAGE	RGE			AVERAGE	RGE			AVERAGE	RGE			AVERAGE	RGE			AVERAGE	RGE			AVERAGE	RGE			AVERAGE	RGE			AVERAGE	RGE			AVERAGE	RGE			AVERAGE	RGE			AVERAGE	RGE
			8				15		24		24		58		58		59		59		241		241		357		357				370		373		373		387		387		403		403		417		417
B-actin	28.7855	30.0006	29.3931		29.2611	28.7432	29.0022		29.1544	30.4279	29.7912		29.0805	28.4209	28.7507		29.5942	30.5217	30.0579		28.7132	30.5428	29.628		27.8915	30.9708	29.4311		28.0557	28.7662	28.4109		26.8858	31.2647	29.0752		23.6203	23.0963	23.3583		28.3671	31.6074	29.9873		28.2925	29.0029	28.6477
IL-1	0	0	0	-29.39	0	0	0	-29	0	0	0	-29.79	0	0	0	-28.75	0	0	0	-30.06	0	0	0	-29.63	38.262	39.7727	39.0174	9.58737	0	0	0	-28.41	0	0	0	-29.08	32.8629	32.3001	32.5815	9.22149	0	0	0	-29.99	0	0	0	-28.65
IL-2	33.8816	32.0289	32.9553	3.56528	31.396	32.422	31.909	2.90902	32.3809	30.0146	31.1978	1.40775	30.1314	30.3502	30.2408	1.49081	31.9112	30.3828	31.147	1.08702	30.9092	31.7146	31.3119	1.68191	31.3479	31.863	31.6054	2.17545	31.5078	31.6518	31.5798	3.16981	29.6446	30.5132	30.0789	0.998888	26.1066	25.1585	25.6325	2.27253	31.894	30.7827	31.3383	1.34833	35.0654	32.3508	33.7081	5.05807
IL-4	0	0	0	-29.39	0	0	0	-29	0	0	0	-29.79	0	0	0	-28.75	0	0	0	-30.06	0	0	0	-29.63	0	0	0	-29.43	0	0	0	-28.41	0	0	0	-29.08	25.0043	25.4373	25.2208	1.86078	37.7348	32.3048	35.0198	5.0298	0	0	0	-28.65
IL-6	36.0465	38.1446	37.0955	7.70553	38.5006	33.9694	36.235	7.23501	0	0	0	-29.79	33.6645	35.6961	34.6803	5.93032	35.3639	38.3195	36.8417	6.78171	35.5847	35.1724	35.3786	5.74858	0	0	0	-29.43	0	0	0	-28.41	36.7192	35.6396	36.1794	7.09938	0	0	0	-23.36	0	0	0	-29.99	0	0	0	-28.65
IL-10	0	0	0	-29.39	0	0	0	-29	29.0953	26.979	28.0372	-1.75284	0	0	0	-28.75	37.358	35.0998	36.2289	6.1689	31.6792	37.7509	34.7151	5.08506	31.4678	38.887	35.1774	5.7474	31.4678	38.887	35.1774	6.7674	39.2573	37.5316	38.3945	9.31446	25.3629	25.7107	25.5368	2.17677	32.9509	33.7928	33.3718	3.38184	39.7009	33.3472	36.5241	7.87405
INF-G	29.9346	29.4096	29.6721	0.282071	29.6452	29.4237	29.5345	0.534451	32.4554	27.3205	29.8879	0.0979202	30.0457	30.768	30.4068	1.65683	30.0841	29.5521	29.8181	-0.241899	29.2464	30.0992	29.6728	0.0428368	32.636	29.4296	31.0328	1.60279	29.0691	30.1448	29.607	1.19695	30.8422	31.2498	31.046	1.966	25.4041	25.2079	25.306	1.946	30.6928	31.0131	30.853	0.86296	32.8358	32.0624	32.4491	3.79908
TNF-A	0	0	0	-29.39	0	0	0	-29	0	0	0	-29.79	0	0	0	-28.75	0	0	0	-30.06	38.1849	33.5852	35.8851	6.25505	0	0	0	-29.43	31.0698	32.5399	31.8049	3.39485	34.199	38.7653	36.4822	7.40219	26.6092	26.2563	26.4327	3.07272	32.3502	33.4842	32.9172	2.92722	34.547	33.4985	34.0228	5.37277
TGF-B	36.0118	39.2625	37.6371	8.24712	32.1553	34.2148	33.185	4.18501	38.0406	31.5309	34.7857	4.99575	39.9241	39.8224	39.8733	11.1233	38.2911	32.0168	35.154	5.09397	33.2699	35.2244	34.2471	4.61715	39.8516	37.9063	38.879	9.44896	33.9213	32.0263	32.9738	4.56378	39.0537	36.0338	37.5438	8.46376	27.1194	27.8737	27.4966	4.13658	33.1965	31.6088	32.4026	2.41261	31.4044	31.3431	31.3738	2.72377
			AVERAGE	RGE			AVERAGE	RGE			AVERAGE	RGE			AVERAGE	RGE			AVERAGE	RGE			AVERAGE	RGE			AVERAGE	RGE			AVERAGE	RGE			AVERAGE	RGE			AVERAGE	RGE			AVERAGE	RGE			AVERAGE	RGE
	419		419		423		423				426		2		2		22		22		49		49		212		212		213		213		221		221		222		222		251		251		258		258		279
B-actin	29.8317	30.0523	29.942		28.1332	31.6354	29.8843		30.579	30.5484	30.5637		31.605	30.0714	30.8382		32.2594	30.7369	31.4982		29.5786	30.0665	29.8225		30.7589	31.7819	31.2704		32.0144	32.1915	32.103		31.1149	34.5335	32.8242		30.339	31.4175	30.8783		30.9472	31.4593	31.2033		31.6375	30.3891	31.0133		30.2008
IL-1	37.1715	36.9262	37.0488	7.10882	0	0	0	-29.88	38.2836	38.3709	38.3273	7.76727	0	0	0	-30.84	0	0	0	-31.5	36.6271	36.6336	36.6304	6.81037	0	0	0	-31.27	0	0	0	-32.1	0	0	0	-32.82	0	0	0	-30.88	0	0	0	-31.2	0	0	0	-31.01	0
IL-2	29.0605	30.7073	29.8839	-0.0561136	33.2863	31.1763	32.2313	2.35129	30.8721	32.6589	31.7655	1.20547	33.3352	34.0574	33.6963	2.85627	34.5817	32.7238	33.6528	2.15277	30.2801	30.2486	30.2643	0.444306	30.7049	32.5397	31.6223	0.352294	32.3558	31.0762	31.716	-0.384004	30.0179	31.6763	30.8471	-1.9729	31.6191	31.2916	31.4553	0.575345	31.3298	33.1498	32.2398	1.03977	30.5488	30.8256	30.6872	-0.322823	29.1548
IL-4	30.1587	30.3273	30.243	0.30303	0	0	0	-29.88	0	0	0	-30.56	0	0	0	-30.84	0	0	0	-31.5	33.0835	33.3077	33.1956	3.37557	34.0722	34.2115	34.1419	2.87186	0	0	0	-32.1	0	0	0	-32.82	33.1094	32.9438	33.0266	2.14658	33.7891	36.9911	35.3901	4.1901	32.1577	36.1731	34.1654	3.1554	30.2741
IL-6	34.231	36.1508	35.1909	5.25089	0	0	0	-29.88	36.451	37.1761	36.8136	6.25359	0	0	0	-30.84	0	0	0	-31.5	38.6399	35.0027	36.8213	7.00129	0	0	0	-31.27	0	0	0	-32.1	36.3734	38.2455	37.3095	4.48946	0	0	0	-30.88	34.6046	38.9736	36.7891	5.58912	35.0707	37.5444	36.3075	5.29752	37.8531
IL-10	32.302	32.7578	32.5299	2.58989	36.6333	36.6102	36.6218	6.74179	0	0	0	-30.56	0	0	0	-30.84	0	0	0	-31.5	33.558	33.0854	33.3217	3.50169	0	0	0	-31.27	0	0	0	-32.1	0	0	0	-32.82	32.5027	31.4007	31.9517	1.07169	0	0	0	-31.2	36.2804	35.0421	35.6613	4.65126	30.9892
INF-G	30.7904	29.6192	30.2048	0.264826	30.3707	29.2049	29.7878	-0.0922005	31.8638	33.2693	32.5666	2.00656	32.0364	33.5087	32.7725	1.93253	30.9813	32.9628	31.972	0.472047	29.3789	30.1248	29.7519	-0.0681322	29.5677	30.5289	30.0483	-1.22171	30.2726	30.0539	30.1633	-1.93673	30.4368	32.4372	31.437	-1.383	29.1688	29.186	29.1774	-1.70263	31.1681	32.0797	31.6239	0.423914	32.4306	31.2249	31.8277	0.817736	30.9292
TNF-A	32.0855	32.2135	32.1495	2.20949	0	0	0	-29.88	0	0	0	-30.56	0	0	0	-30.84	0	0	0	-31.5	32.7659	32.6628	32.7144	2.89436	38.5032	32.8193	35.6612	4.39124	0	0	0	-32.1	0	0	0	-32.82	31.3944	32.3624	31.8784	0.998402	34.4331	38.5533	36.4932	5.29321	37.0741	34.155	35.6146	4.60458	30.6908
TGF-B	32.2039	34.1264	33.1651	3.22514	35.0494	33.8289	34.4392	4.55918	34.1958	37.2141	35.7049	5.14495	32.6681	32.6308	32.6495	1.80948	39.7387	37.3476	38.5432	7.04315	31.4685	33.214	32.3412	2.52125	33.3264	34.4072	33.8668	2.59684	37.4993	34.3502	35.9248	3.82479	36.2118	34.1463	35.1791	2.35906	32.4196	31.6742	32.0469	1.16692	36.3516	35.5268	35.9392	4.73921	33.4817	32.5368	33.0092	1.99924	31.3711
			AVERAGE	RGE			AVERAGE	RGE			AVERAGE	RGE			AVERAGE	RGE			AVERAGE	RGE			AVERAGE	RGE			AVERAGE	RGE			AVERAGE	RGE			AVERAGE	RGE			AVERAGE	RGE			AVERAGE	RGE			AVERAGE	RGE
	282		282		284		284		316		316		322		322		367		367		1		1		4		4				5				12		13		13				16				19
B-actin	29.4466	29.1117	29.2791		30.6227	31.2203	30.9215		31.2641	31.0611	31.1626		28.5323	30.1383	29.3353		31.202	32.0777	31.6398		32.4611	29.1806	30.8208		28.5428	31.7851	30.164		29.1875	30.7447	29.9661		30.4671	31.9411	31.2041		29.2758	30.1164	29.6961		30.0434	28.02	29.0317		29.1219	31.8138	30.4679
IL-1	0	0	0	-29.28	0	0	0	-30.92	0	0	0	-31.16	0	0	0	-29.34	38.4235	38.2081	38.3158	6.67584	34.5555	33.3149	33.9352	3.11521	35.0572	35.3959	35.2266	5.06657	35.867	38.4006	37.1338	7.16378	36.1116	34.0603	35.0859	3.88594	0	0	0	-29.7	0	0	0	-29.03	0	0	0	-30.47
IL-2	29.6653	28.6685	29.1669	-0.113108	31.5152	30.8394	31.1773	0.257307	31.8769	32.1177	31.9973	0.837344	30.5256	31.0892	30.8074	1.46739	30.2288	31.107	30.6679	-0.972102	33.1967	33.2965	33.2466	2.4266	32.54	31.446	31.993	1.83298	33.0475	31.7163	32.3819	2.4119	35.0115	37.3566	36.1841	4.98405	0	0	0	-29.7	34.2075	34.9144	34.561	5.53098	35.2559	36.257	35.7565	5.28646
IL-4	0	0	0	-29.28	0	0	0	-30.92	0	0	0	-31.16	0	0	0	-29.34	0	0	0	-31.64	0	0	0	-30.82	0	0	0	-30.16	0	0	0	-29.97	0	0	0	-31.2	0	0	0	-29.7	0	0	0	-29.03	0	0	0	-30.47
IL-6	0	0	0	-29.28	0	0	0	-30.92	0	0	0	-31.16	0	0	0	-29.34	0	0	0	-31.64	35.306	35.2566	35.2813	4.46133	36.4702	33.7174	35.0938	4.93383	0	0	0	-29.97	36.3953	34.9524	35.6739	4.47387	0	0	0	-29.7	39.2522	36.5467	37.8995	8.86949	0	0	0	-30.47
IL-10	31.6805	30.0291	30.8548	1.57481	0	0	0	-30.92	0	0	0	-31.16	0	0	0	-29.34	34.1002	34.4425	34.2713	2.63134	35.9715	35.9145	35.943	5.123	35.7825	39.0139	37.3982	7.23818	0	0	0	-29.97	35.1399	37.4559	36.2979	5.0979	35.502	32.0738	33.7879	4.0879	0	0	0	-29.03	39.6587	39.1133	39.386	8.91601
INF-G	30.8094	29.5468	30.1781	0.898121	30.9584	29.5609	30.2597	-0.660336	33.0508	32.1024	32.5766	1.41658	31.3448	31.0543	31.1996	1.85958	31.5143	30.9296	31.2219	-0.418053	32.5096	32.5077	32.5086	1.68862	35.0119	33.3474	34.1797	4.01968	31.6281	33.0691	32.3486	2.37859	32.018	34.0044	33.0112	1.8112	31.9877	32.2082	32.0979	2.39791	32.0522	33.3043	32.6783	3.64825	33.126	33.3166	33.2213	2.75127
TNF-A	36.0514	31.5509	33.8012	4.52115	0	0	0	-30.92	0	0	0	-31.16	0	0	0	-29.34	35.501	33.2641	34.3825	2.74254	36.19	37.1177	36.6539	5.83387	35.8214	36.0592	35.9403	5.78028	0	0	0	-29.97	34.5562	34.6303	34.5932	3.39321	39.1734	37.5981	38.3858	8.68575	0	0	0	-29.03	36.6506	39.8632	38.2569	7.78689
TGF-B	31.4107	31.2143	31.3125	2.03248	33.1636	37.8725	35.5181	4.59806	31.7505	34.0795	32.915	1.755	39.7005	38.1166	38.9085	9.56853	33.0372	34.0353	33.5363	1.89626	36.2134	34.8033	35.5083	4.68835	36.7473	35.6978	36.2226	6.06256	34.9105	34.328	34.6192	4.64923	34.968	36.2458	35.6069	4.40689	33.2975	33.1014	33.1994	3.49943	35.8782	36.2653	36.0718	7.04177	32.7851	35.5087	34.1469	3.67691
			AVERAGE	RGE			AVERAGE	RGE			AVERAGE	RGE			AVERAGE	RGE			AVERAGE	RGE			AVERAGE	RGE			AVERAGE	RGE			AVERAGE	RGE			AVERAGE	RGE			AVERAGE	RGE			AVERAGE	RGE			AVERAGE	RGE
	21		21		23		23		26		26		29		29		30		30		34		34		35		35		36		36		42		42		44		44		45		45		48		48		50
B-actin	29.1178	32.2882	30.703		30.8837	32.3287	31.6062		29.9907	32.5936	31.2921		32.8685	26.0572	29.4628		28.4775	32.9008	30.6892		27.3952	27.8994	27.6473		28.3523	28.3423	28.3473		26.8683	26.6587	26.7635		30.0204	34.0519	32.0362		27.7723	28.2385	28.0054		29.8556	30.4843	30.17		29.2914	33.8405	31.566		26.6236
IL-1	38.7916	36.2191	37.5054	6.80535	0	0	0	-31.61	37.0625	34.5262	35.7944	4.50435	34.9095	35.5926	35.251	5.79104	39.0923	37.435	38.2636	7.57365	33.9557	32.1845	33.0701	5.42006	34.5913	35.3651	34.9782	8.62822	32.987	39.7432	36.3651	9.60509	0	0	0	-32.04	38.0396	38.5689	38.3043	10.2943	36.9294	35.0059	35.9677	5.79766	35.0212	36.0692	35.5452	3.97523	39.8518
IL-2	33.983	34.0704	34.0267	3.32665	31.1725	31.3987	31.2856	-0.324359	32.1356	32.3377	32.2367	0.946673	32.3344	31.2278	31.7811	2.32111	33.7433	32.0638	32.9035	2.21353	34.4508	34.5866	34.5187	6.86866	35.79	34.0888	34.9394	8.58937	33.8467	33.9236	33.8852	7.12518	35.3338	35.8551	35.5945	3.55448	33.1834	33.7265	33.4549	5.44493	31.4026	31.7819	31.5923	1.42227	32.1809	32.556	32.3685	0.798483	34.3535
IL-4	0	0	0	-30.7	0	0	0	-31.61	39.4216	39.6897	39.5556	8.26565	0	0	0	-29.46	0	0	0	-30.69	32.4661	38.6984	35.5823	7.93226	0	0	0	-26.35	0	0	0	-26.76	0	0	0	-32.04	0	0	0	-28.01	0	0	0	-30.17	0	0	0	-31.57	0
IL-6	0	0	0	-30.7	35.227	33.819	34.523	2.913	35.8887	34.7567	35.3227	4.03267	34.8693	33.342	34.1056	4.64562	38.7787	37.5441	38.1614	7.47143	37.1288	39.3897	38.2592	10.6092	0	0	0	-26.35	0	0	0	-26.76	38.4973	35.5335	37.0154	4.97538	34.1819	37.4372	35.8095	7.79954	36.4682	32.8362	34.6522	4.48219	35.6494	34.2	34.9247	3.35471	38.7982
IL-10	35.6562	36.4747	36.0654	5.36544	37.1375	37.3651	37.2513	5.64128	32.7571	35.5988	34.178	2.88799	38.627	33.9769	36.302	6.84195	0	0	0	-30.69	33.207	32.3437	32.7753	5.12532	31.2483	36.1978	33.7231	7.37309	35.1798	34.8135	34.9967	8.23667	0	0	0	-32.04	33.0203	34.741	33.8806	5.87065	36.1063	34.053	35.0796	4.90964	0	0	0	-31.57	32.451
INF-G	31.6914	32.6003	32.1458	1.44585	30.5916	31.9688	31.2802	-0.329813	31.021	31.1085	31.0648	-0.225234	31.6218	31.717	31.6694	2.2094	30.87	30.58	30.725	0.035016	33.4496	31.5088	32.4792	4.82924	32.2415	32.923	32.5822	6.23225	31.9048	33.4144	32.6596	5.8996	33.529	33.19	33.3595	1.31952	32.1142	31.7361	31.9251	3.91515	30.0226	30.3265	30.1746	0.00455943	31.675	30.8008	31.2379	-0.332059	30.6935
TNF-A	34.2723	35.0571	34.6647	3.96468	0	0	0	-31.61	0	0	0	-31.29	34.6104	38.5185	36.5644	7.10445	0	0	0	-30.69	32.7194	34.8529	33.7861	6.13613	0	0	0	-26.35	34.4895	35.017	34.7533	7.99326	0	0	0	-32.04	32.9697	36.7711	34.8704	6.8604	33.2172	36.8645	35.0409	4.87089	0	0	0	-31.57	35.5934
TGF-B	34.2024	34.9808	34.5916	3.89158	32.8009	33.7646	33.2827	1.67273	32.8277	38.9431	35.8854	4.5954	35.5528	35.2525	35.4026	5.94261	38.9468	34.251	36.5989	5.90887	31.0982	32.3185	31.7084	4.05838	31.2862	31.5827	31.4345	5.08446	29.201	29.2192	29.2101	2.45013	37.2257	34.381	35.8033	3.76334	30.2159	29.9504	30.0832	2.07317	30.1512	30.1939	30.1726	0.00259329	33.3843	32.5841	32.9842	1.4142	32.8574
[truncated: 3 more columns]

## Sheet: raw CT HIV (50)
			AVERAGE	RGE			AVERAGE	RGE			AVERAGE	RGE			AVERAGE	RGE			AVERAGE	RGE			AVERAGE	RGE			AVERAGE	RGE			AVERAGE	RGE			AVERAGE	RGE			AVERAGE	RGE			AVERAGE	RGE			AVERAGE	RGE
	6		6		27		27		28		28		32		32		33		33		74		74				85		86		86		87		87		88		88		89		89		107		107		112
B-actin	30.4452	31.3806	30.9129		31.0507	31.0026	31.0266		30.06	29.9381	29.9991		31.4616	29.8586	30.6601		21.3719	29.0107	25.1913		35.6179	30.3442	32.981		29.064	28.4057	28.7348		26.3151	26.8262	26.5707		30.8931	29.8486	30.3708		24.1204	24.2596	24.19		31.7464	30.2688	31.0076		32.3884	30.4645	31.4264		30.4832
IL-1	39.0656	34.7116	36.8886	5.97862	0	0	0	-31.03	0	0	0	-30	0	0	0	-30.66	0	0	0	-25.19	0	0	0	-32.98	31.9637	37.6265	34.7951	6.06512	0	0	0	-26.57	0	0	0	-30.37	0	0	0	-24.19	0	0	0	-31.01	0	0	0	-31.43	0
IL-2	30.9312	32.4011	31.6661	0.756132	32.107	30.4105	31.2587	0.228745	30.7839	31.046	30.9149	0.914924	29.244	30.3109	29.7774	-0.882566	31.2841	32.8223	32.0532	6.8632	32.2834	32.1155	32.1994	-0.780569	32.0934	31.6896	31.8915	3.16147	31.2041	32.2795	31.7418	5.17183	31.2604	30.2251	30.7428	0.372774	31.6721	34.1003	32.8862	8.69621	39.5875	35.8793	37.7334	6.7234	35.141	31.89	33.5155	2.08547	32.6824
IL-4	0	0	0	-30.91	0	0	0	-31.03	0	0	0	-30	0	0	0	-30.66	30.061	27.4077	28.7343	3.54432	0	0	0	-32.98	38.8434	35.7429	37.2931	8.56313	29.0683	36.0437	32.556	5.98599	34.5195	29.7574	32.1385	1.76849	38.1993	30.1789	34.1891	9.99907	0	0	0	-31.01	0	0	0	-31.43	0
IL-6	0	0	0	-30.91	0	0	0	-31.03	0	0	0	-30	35.1074	37.4127	36.2601	5.60009	0	0	0	-25.19	0	0	0	-32.98	0	0	0	-28.73	0	0	0	-26.57	0	0	0	-30.37	0	0	0	-24.19	0	0	0	-31.01	0	0	0	-31.43	0
IL-10	34.2979	35.6827	34.9903	4.08032	32.8765	38.1443	35.5104	4.48039	0	0	0	-30	31.7381	38.3269	35.0325	4.37248	0	0	0	-25.19	38.0409	34.2671	36.154	3.174	37.4401	34.0702	35.7551	7.02514	28.7315	30.9825	29.857	3.28701	30.6131	32.1194	31.3662	0.996233	0	0	0	-24.19	0	0	0	-31.01	0	0	0	-31.43	0
INF-G	27.9232	28.3647	28.144	-2.76602	27.2363	28.1187	27.6775	-3.3525	29.2924	28.1345	28.7134	-1.28656	32.2957	29.5199	30.9078	0.247808	27.6803	29.1244	28.4023	3.21235	27.4886	27.5522	27.5204	-5.45958	26.931	27.6282	27.2796	-1.45037	27.1191	26.3636	26.7414	0.171361	29.8379	29.4082	29.623	-0.746983	30.0712	31.6617	30.8665	6.67646	30.894	30.6654	30.7797	-0.230264	29.5384	30.8417	30.1901	-1.23993	30.1867
TNF-A	33.5197	32.237	32.8783	1.96834	0	0	0	-31.03	39.6363	35.1737	37.405	7.40502	31.3031	35.1004	33.2018	2.54175	29.1149	30.3108	29.7128	4.52285	31.1225	31.7298	31.4262	-1.55385	33.3312	31.3269	32.3291	3.59905	30.3434	32.132	31.2377	4.6677	30.0199	34.3012	32.1606	1.79058	0	0	0	-24.19	0	0	0	-31.01	0	0	0	-31.43	31.7695
TGF-B	31.589	33.6889	32.6389	1.72894	31.3939	31.0101	31.202	0.172012	31.5562	30.7603	31.1583	1.15826	30.8233	29.7993	30.3113	-0.348705	30.1015	29.0533	29.5774	4.38738	34.0761	32.7558	33.4159	0.435926	31.2171	31.1643	31.1907	2.46072	29.0222	30.2219	29.6221	3.05209	27.8098	28.3349	28.0724	-2.29763	30.5099	28.4465	29.4782	5.28822	32.3234	32.5206	32.422	1.41197	32.6004	33.4946	33.0475	1.61751	0
			AVERAGE	RGE			AVERAGE	RGE			AVERAGE	RGE			AVERAGE	RGE			AVERAGE	RGE			AVERAGE	RGE			AVERAGE	RGE			AVERAGE	RGE			AVERAGE	RGE			AVERAGE	RGE			AVERAGE	RGE			AVERAGE	RGE
	114		114		117		117		146		146		154		154		160		160		164		164		194		194		195		195		200		200		211		211		215		215		216		216
B-actin	30.2913	31.2641	30.7777		30.5912	31.9515	31.2714		32.6146	30.3042	31.4594		27.0212	30.4463	28.7337		31.4263	31.4342	31.4302		30.4291	33.6375	32.0333		29.0108	32.6109	30.8108		34.2353	31.1285	32.6819		33.2518	31.2033	32.2276		30.0752	31.336	30.7056		31.5589	30.3194	30.9391		31.8196	30.0753	30.9475
IL-1	0	0	0	-30.78	0	0	0	-31.27	0	0	0	-31.46	0	0	0	-28.73	0	0	0	-31.43	0	0	0	-32.03	0	0	0	-30.81	38.7899	34.3531	36.5715	3.89151	35.7618	39.2846	37.5232	5.29318	0	0	0	-30.71	0	0	0	-30.94	0	0	0	-30.95
IL-2	32.345	34.5446	33.4448	2.66482	31.187	30.1618	30.6744	-0.595577	31.3596	32.5131	31.9364	0.47636	36.1136	35.061	35.5873	6.8573	30.6791	30.7115	30.6953	-0.734703	38.2666	35.5959	36.9312	4.90123	37.3701	33.2996	35.3348	4.52482	33.9054	30.0935	31.9995	-0.680532	31.8229	32.4558	32.1394	-0.0906206	32.0375	31.768	31.9028	1.19276	32.4649	32.2349	32.3499	1.40994	35.4394	38.0426	36.741	5.79104
IL-4	0	0	0	-30.78	0	0	0	-31.27	0	0	0	-31.46	0	0	0	-28.73	0	0	0	-31.43	0	0	0	-32.03	0	0	0	-30.81	0	0	0	-32.68	0	0	0	-32.23	0	0	0	-30.71	0	0	0	-30.94	0	0	0	-30.95
IL-6	0	0	0	-30.78	0	0	0	-31.27	0	0	0	-31.46	0	0	0	-28.73	0	0	0	-31.43	0	0	0	-32.03	0	0	0	-30.81	31.9522	39.1625	35.5574	2.87737	0	0	0	-32.23	0	0	0	-30.71	0	0	0	-30.94	0	0	0	-30.95
IL-10	33.03	39.6849	36.3575	5.57747	0	0	0	-31.27	0	0	0	-31.46	0	0	0	-28.73	0	0	0	-31.43	0	0	0	-32.03	0	0	0	-30.81	0	0	0	-32.68	0	0	0	-32.23	0	0	0	-30.71	0	0	0	-30.94	0	0	0	-30.95
INF-G	32.3138	38.8715	35.5927	4.81266	32.2887	34.0293	33.159	1.88902	28.9217	29.3841	29.1529	-2.30711	29.0318	29.0575	29.0447	0.314661	29.2619	29.721	29.4915	-1.93855	35.2032	37.5882	36.3957	4.3657	30.0198	30.993	30.5064	-0.303623	31.8296	31.4856	31.6576	-1.02241	0	0	0	-32.23	32.2934	33.875	33.0842	2.37424	0	0	0	-30.94	32.9146	31.8895	32.4021	1.45205
TNF-A	0	0	0	-30.78	0	0	0	-31.27	29.1551	28.1851	28.6701	-2.78987	37.6359	31.0763	34.3561	5.62607	0	0	0	-31.43	0	0	0	-32.03	0	0	0	-30.81	0	0	0	-32.68	38.2084	39.227	38.7177	6.4877	0	0	0	-30.71	0	0	0	-30.94	0	0	0	-30.95
TGF-B	0	0	0	-30.78	31.4069	32.3516	31.8793	0.609264	33.6539	36.0078	34.8308	3.37084	33.6125	31.0416	32.3271	3.59708	0	0	0	-31.43	0	0	0	-32.03	34.8373	31.9424	33.3899	2.57988	0	0	0	-32.68	30.999	32.0479	31.5235	-0.706544	0	0	0	-30.71	0	0	0	-30.94	0	0	0	-30.95
			AVERAGE	RGE			AVERAGE	RGE			AVERAGE	RGE			AVERAGE	RGE			AVERAGE	RGE			AVERAGE	RGE			AVERAGE	RGE			AVERAGE	RGE			AVERAGE	RGE			AVERAGE	RGE			AVERAGE	RGE			AVERAGE	RGE
	218		218		224		224		228		228		229		229		233		233		245		245		255		255		256		256		259		259		262		262		264		264		266		266		269
B-actin	29.4653	33.4603	31.4628		30.6303	29.1057	29.868		30.2513	31.4686	30.8599		29.1424	27.2246	28.1835		35.0865	30.1082	32.5974		32.1281	32.203	32.1655		21.7575	21.7708	21.7642		31.2393	30.6047	30.922		22.0225	22.0522	22.0373		31.5986	32.8437	32.2211		31.215	32.4832	31.8491		32.4296	31.5402	31.9849		25.2646
IL-1	37.2139	39.6573	38.4356	6.97562	0	0	0	-29.87	0	0	0	-30.86	0	0	0	-28.18	29.6819	28.5925	29.1372	-3.46282	33.0059	35.2313	34.1186	1.94861	29.7383	30.2722	30.0052	8.24521	36.674	37.8093	37.2416	6.32164	29.0914	30.3925	29.7419	7.70195	39.8028	35.1572	37.48	5.25999	0	0	0	-31.85	28.4126	30.8667	29.6396	-2.34035	31.5622
IL-2	32.721	37.2576	34.9893	3.52933	36.2278	33.93	35.0789	5.20893	35.7234	37.331	36.5272	5.66717	36.6999	33.7998	35.2498	7.06984	36.0312	36.1277	36.0795	3.47946	31.4959	32.5141	32.005	-0.164971	25.1142	25.5616	25.3379	3.57789	31.8928	32.3716	32.1322	1.2122	25.6658	25.2308	25.4483	3.4083	33.8369	36.2057	35.0213	2.80128	32.7876	32.4444	32.616	0.766028	33.3556	32.6327	32.9942	1.01417	28.1725
IL-4	0	0	0	-31.46	0	0	0	-29.87	0	0	0	-30.86	0	0	0	-28.18	0	0	0	-32.6	33.9882	39.5705	36.7794	4.60937	24.2531	24.175	24.2141	2.45405	35.0972	39.3387	37.2179	6.29793	22.7392	22.8065	22.7728	0.73285	0	0	0	-32.22	33.4448	32.699	33.0719	1.22192	34.8476	36.1529	35.5003	3.52026	25.5959
IL-6	0	0	0	-31.46	0	0	0	-29.87	0	0	0	-30.86	0	0	0	-28.18	36.4158	38.2949	37.3553	4.75535	37.108	38.6966	37.9023	5.73229	33.1727	32.4405	32.8066	11.0466	30.9041	35.3164	33.1103	2.19028	30.1599	31.018	30.5889	8.54893	0	0	0	-32.22	0	0	0	-31.85	35.7116	37.1268	36.4192	4.43924	35.4109
IL-10	0	0	0	-31.46	0	0	0	-29.87	0	0	0	-30.86	32.7964	36.2447	34.5206	6.34058	0	0	0	-32.6	29.4261	39.2858	34.356	2.18597	24.489	24.2725	24.3808	2.62077	33.6825	35.3268	34.5046	3.58462	22.4361	23.6442	23.0402	1.00018	28.3104	32.6736	30.492	-1.72798	33.9137	34.1752	34.0445	2.19446	34.3871	39.7661	37.0766	5.09657	26.9642
INF-G	33.5792	31.9391	32.7591	1.29913	0	0	0	-29.87	34.3169	33.3874	33.8521	2.99212	39.4621	36.8208	38.1414	9.96142	33.1541	34.4281	33.7911	1.19113	31.6367	31.7406	31.6887	-0.48134	25.1025	24.5417	24.8221	3.06212	31.6	31.4649	31.5325	0.612457	23.1498	24.0086	23.5792	1.53919	35.4928	34.944	35.2184	2.99842	32.6125	33.0847	32.8486	0.99863	32.814	34.6336	33.7238	1.74381	27.0302
TNF-A	36.715	33.296	35.0055	3.5455	0	0	0	-29.87	0	0	0	-30.86	33.772	39.9988	36.8854	8.70537	0	0	0	-32.6	33.0004	35.4832	34.2418	2.07184	24.985	25.7236	25.3543	3.59432	34.6156	35.1425	34.8791	3.95905	24.0556	24.2154	24.1355	2.0955	37.0748	38.0227	37.5488	5.32875	34.3084	33.3787	33.8435	1.99351	36.6577	35.5649	36.1113	4.13128	27.6634
TGF-B	0	0	0	-31.46	38.0122	38.6203	38.3163	8.44625	31.8425	29.6783	30.7604	-0.0996113	34.7146	34.8411	34.7779	6.59788	0	0	0	-32.6	33.2486	38.8052	36.0269	3.8569	26.7041	26.4192	26.5617	4.80168	33.2742	33.8527	33.5635	2.64347	25.5623	25.8465	25.7044	3.66439	35.9569	36.7805	36.3687	4.14872	36.4113	37.2748	36.843	4.99305	36.4086	35.7671	36.0878	4.10782	28.8852
			AVERAGE	RGE			AVERAGE	RGE			AVERAGE	RGE			AVERAGE	RGE			AVERAGE	RGE			AVERAGE	RGE			AVERAGE	RGE			AVERAGE	RGE			AVERAGE	RGE			AVERAGE	RGE			AVERAGE	RGE			AVERAGE	RGE
	271		271		285		285		286		286		294		294		301		301		303		303		304		304		305		305		308		308		324		324		332		332		333		333
B-actin	29.7609	27.6312	28.6961		31.0854	31.2751	31.1803		29.1382	33.4165	31.2773		31.4592	33.2842	32.3717		29.1972	29.6331	29.4151		32.8733	31.8414	32.3574		33.0387	31.6537	32.3462		31.9583	32.1533	32.0558		34.1926	29.9636	32.0781		30.0968	33.7121	31.9045		32.2171	29.415	30.8161		34.8678	30.5752	32.7215
IL-1	35.6336	35.1433	35.3885	6.68848	34.9219	35.6099	35.2659	4.08591	31.2038	31.7302	31.467	0.186981	39.9547	39.2797	39.6172	7.24721	32.4262	31.2087	31.8175	2.39747	34.3434	37.0825	35.7129	3.35294	34.2759	34.178	34.227	1.87699	35.0966	35.6399	35.3682	3.30825	37.0824	34.5925	35.8375	3.75745	35.7086	34.0077	34.8581	2.95814	37.5885	38.4847	38.0366	7.21658	39.8081	38.3447	39.0764	6.35645
IL-2	31.1477	31.2095	31.1786	2.4786	30.5582	30.4516	30.5049	-0.675088	34.4745	34.0876	34.281	3.00104	35.0305	37.0864	36.0585	3.68848	27.6086	28.1773	27.893	-1.52705	32.6701	35.0485	33.8593	1.49931	31.239	31.6992	31.4691	-0.880925	32.6538	33.0323	32.843	0.78304	35.4938	35.5892	35.5415	3.46148	34.7715	34.8221	34.7968	2.89679	34.9461	35.4616	35.2039	4.38386	32.9376	37.5898	35.2637	2.5437
IL-4	31.2615	33.0522	32.1569	3.45686	31.2897	33.1376	32.2136	1.03363	0	0	0	-31.28	0	0	0	-32.37	29.6568	31.1169	30.3869	0.966851	0	0	0	-32.36	32.5003	35.8077	34.154	1.80403	36.6488	38.0078	37.3283	5.26832	0	0	0	-32.08	26.7289	27.2815	27.0052	-4.89478	0	0	0	-30.82	0	0	0	-32.72
IL-6	36.5018	39.3272	37.9145	9.2145	35.9471	36.8445	36.3958	5.21577	34.0889	34.1784	34.1337	2.85367	29.4539	34.9222	32.188	-0.181987	35.3758	37.4671	36.4215	7.00147	0	0	0	-32.36	0	0	0	-32.35	0	0	0	-32.06	0	0	0	-32.08	0	0	0	-31.9	0	0	0	-30.82	35.6076	34.242	34.9248	2.2048
IL-10	31.3917	31.3614	31.3765	2.67654	32.5388	33.9732	33.256	2.07601	32.0725	33.5447	32.8086	1.5286	0	0	0	-32.37	30.2105	31.0002	30.6054	1.18537	34.4786	37.2826	35.8806	3.52062	35.2598	33.7146	34.4872	2.13718	36.7575	36.9107	36.8341	4.77408	37.8063	38.8494	38.3278	6.24783	35.6206	37.0327	36.3266	4.42665	0	0	0	-30.82	35.1659	38.1106	36.6382	3.91821
INF-G	31.226	31.3227	31.2743	2.57432	30.9037	31.2884	31.096	-0.0839544	32.3641	39.1603	35.7622	4.48221	32.8301	33.2759	33.053	0.683035	29.658	30.4925	30.0753	0.655261	32.2526	35.6717	33.9621	1.60215	32.9585	32.8013	32.8799	0.529895	33.2938	32.2425	32.7682	0.708159	34.1232	35.2341	34.6787	2.59866	34.33	33.0691	33.6995	1.79954	34.6659	35.1485	34.9072	4.08719	35.2057	34.6573	34.9315	2.21148
TNF-A	32.0505	31.994	32.0223	3.32226	32.0565	33.2387	32.6476	1.46758	35.8991	37.5778	36.7385	5.45848	0	0	0	-32.37	29.9416	31.2105	30.576	1.15605	39.9579	38.6471	39.3025	6.94247	35.1025	33.6891	34.3958	2.04581	32.4101	35.3918	33.901	1.84095	37.8251	37.5305	37.6778	5.59778	0	0	0	-31.9	0	0	0	-30.82	30.8453	38.361	34.6031	1.88311
TGF-B	32.5226	34.8227	33.6726	4.97262	34.5678	36.2653	35.4165	4.23654	34.0457	34.8753	34.4605	3.18054	0	0	0	-32.37	32.6383	32.7441	32.6912	3.27119	31.6285	35.5605	33.5945	1.23452	38.5024	38.8182	38.6603	6.3103	37.2327	36.4747	36.8537	4.79371	0	39.5	19.75	-12.33	33.3908	33.0562	33.2235	1.3235	0	0	0	-30.82	36.1989	34.1403	35.1696	2.44961
[truncated: 3 more columns]

## Sheet: raw CT HIV-CMV-EBV (59)
			AVERAGE				AVERAGE				AVERAGE				AVERAGE				AVERAGE				AVERAGE				AVERAGE				AVERAGE				AVERAGE				AVERAGE				AVERAGE				AVERAGE
	3		3		55		55		60		60		91		91		96		96		105		105		140		140		155		155		179		179		188		188		252		252		302		302
B-actin	30.6647	29.0591	29.8619		30.7202	27.3124	29.0163		29.9499	29.4576	29.7037		30.4753	28.7492	29.6123		30.9845	30.9766	30.9805		30.0771	32.2018	31.1394		30.6117	29.9713	30.2915		32.0251	32.027	32.026		30.5676	30.7547	30.6611		31.6383	30.4497	31.044		31.1356	31.5398	31.3377		32.214	28.6216	30.4178
IL-1	0	0	0	-29.86	0	0	0	-29.02	0	0	0	-29.7	0	0	0	-29.61	0	0	0	-30.98	37.0551	34.9134	35.9842	4.84425	0	0	0	-30.29	0	0	0	-32.03	0	0	0	-30.66	0	0	0	-31.04	0	0	0	-31.34	0	0	0	-30.42
IL-2	31.1121	30.9694	31.0408	1.18078	34.1152	34.3298	34.2225	5.2025	31.7434	32.4902	32.1168	2.41678	31.6768	34.3817	33.0292	3.41922	32.6332	32.2611	32.4472	1.46716	31.1462	34.3443	32.7453	1.60529	36.4183	36.5797	36.499	6.20903	34.4264	32.3542	33.3903	1.36027	32.0772	29.0607	30.569	-0.0910455	29.6331	31.1074	30.3702	-0.669763	33.1189	33.0302	33.0746	1.73456	36.1339	32.4204	34.2772	3.85715
IL-4	0	0	0	-29.86	0	0	0	-29.02	0	0	0	-29.7	0	0	0	-29.61	0	0	0	-30.98	0	0	0	-31.14	0	0	0	-30.29	0	0	0	-32.03	0	0	0	-30.66	32.6175	37.7944	35.206	4.16597	38.7533	36.7984	37.7759	6.43588	0	0	0	-30.42
IL-6	0	0	0	-29.86	0	0	0	-29.02	0	0	0	-29.7	0	0	0	-29.61	0	0	0	-30.98	33.8101	37.2469	35.5285	4.38851	0	0	0	-30.29	0	0	0	-32.03	30.1667	28.6023	29.3845	-1.27547	0	0	0	-31.04	0	0	0	-31.34	0	0	0	-30.42
IL-10	38.5494	39.5463	39.0478	9.18783	0	0	0	-29.02	38.3897	36.6424	37.516	7.81605	0	0	0	-29.61	34.614	33.6951	34.1545	3.17452	0	0	0	-31.14	34.6634	36.389	35.5262	5.23622	0	0	0	-32.03	31.2444	33.3354	32.2899	1.6299	0	0	0	-31.04	33.265	32.8886	33.0768	1.7368	0	0	0	-30.42
INF-G	31.8982	33.3689	32.6335	2.77354	31.773	32.1413	31.9571	2.93713	30.7188	29.9287	30.3237	0.623745	31.8171	32.9338	32.3755	2.76548	31.1435	32.5039	31.8237	0.843692	33.1251	32.7242	32.9247	1.78466	32.0661	32.9032	32.4846	2.19465	31.2305	31.0621	31.1463	-0.883686	30.5288	31.7061	31.1174	0.457417	30.9915	29.85	30.4208	-0.619235	30.8262	30.9091	30.8677	-0.47234	32.1778	33.6216	32.8997	2.47968
TNF-A	36.1986	34.4463	35.3225	5.46247	0	0	0	-29.02	38.382	36.8426	37.6123	7.91232	34.1804	35.6757	34.928	5.31804	33.9855	32.6838	33.3346	2.35464	39.343	31.585	35.464	4.32401	0	0	0	-30.29	38.2072	37.3698	37.7885	5.7585	33.0981	35.2364	34.1672	3.50721	39.0815	39.1086	39.095	8.05505	35.6528	36.0446	35.8487	4.50872	0	0	0	-30.42
TGF-B	37.5413	39.7223	38.6318	8.77177	38.2337	35.7689	37.0013	7.98133	34.1979	37.2585	35.7282	6.02822	35.7746	34.0427	34.9087	5.29867	33.1856	32.5399	32.8628	1.88278	37.5339	34.7379	36.1359	4.9959	36.5121	33.8464	35.1793	4.88928	35.8696	38.4904	37.18	5.15	32.8452	34.1041	33.4746	2.81462	34.5094	36.2049	35.3571	4.31713	33.5992	33.3741	33.4867	2.14665	0	0	0	-30.42
			AVERAGE				AVERAGE				AVERAGE				AVERAGE				AVERAGE				AVERAGE				AVERAGE				AVERAGE				AVERAGE				AVERAGE				AVERAGE				AVERAGE
	306		306		327		327		380		380		40		40		43		43		46		46		56		56		62		62		93		93		98		98		104		104		152		152		174
B-actin	30.2079	27.8079	29.0079		31.8563	30.8499	31.3531		33.0205	30.4187	31.7196		29.9508	30.0653	30.0081		30.3934	30.3801	30.3868		31.1496	27.6302	29.3899		28.0696	31.4209	29.7453		30.3758	30.9239	30.6499		32.0811	31.7139	31.8975		27.0334	33.8187	30.426		30.7112	28.6553	29.6832		31.8631	30.0567	30.9599		33.0155
IL-1	0	0	0	-29.01	0	0	0	-31.35	0	0	0	-31.72	32.5655	33.6383	33.1019	3.09192	35.6218	39.6403	37.631	7.24104	36.6099	34.0117	35.3108	5.92079	35.021	35.1133	35.0672	5.31716	35.73	38.7813	37.2557	6.60566	37.6673	37.7314	37.6993	5.79931	37.9196	36.9782	37.4489	7.0189	0	0	0	-29.68	38.8589	38.2217	38.5403	7.58032	37.1112
IL-2	36.1309	36.1957	36.1633	7.15328	36.199	33.3414	34.7702	3.4202	35.2898	34.4118	34.8508	3.13082	29.7217	31.6196	30.6706	0.660616	29.7443	32.0706	30.9075	0.517491	32.3955	32.2602	32.3278	2.93783	33.5329	33.2497	33.3913	3.64128	34.144	34.0748	34.1094	3.45943	34.9405	33.5117	34.2261	2.32611	33.5458	33.3579	33.4519	3.02185	35.2697	34.1089	34.6893	5.0093	33.1656	30.3326	31.7491	0.7891	32.2598
IL-4	0	0	0	-29.01	0	0	0	-31.35	0	0	0	-31.72	0	0	0	-30.01	0	0	0	-30.39	0	0	0	-29.39	0	0	0	-29.75	0	0	0	-30.65	0	0	0	-31.9	0	0	0	-30.43	0	0	0	-29.68	0	0	0	-30.96	0
IL-6	0	0	0	-29.01	39.8399	37.1387	38.4893	7.13931	38.0874	36.0755	37.0814	5.36145	31.8225	31.6389	31.7307	1.72067	32.6809	32.8846	32.7828	2.39275	34.0708	34.3503	34.2106	4.82055	33.3065	34.4183	33.8624	4.11241	35.7456	35.4641	35.6049	4.95486	0	0	0	-31.9	35.4128	35.6477	35.5303	5.10029	0	0	0	-29.68	39.9491	38.0815	39.0153	8.0553	35.4806
IL-10	0	0	0	-29.01	39.8399	37.1387	38.4893	7.13931	0	0	0	-31.72	34.9291	34.9696	34.9493	4.9393	34.4985	36.0743	35.2864	4.89635	34.8547	39.1686	37.0117	7.62166	29.6991	33.5654	31.6322	1.88221	0	0	0	-30.65	37.4345	34.7389	36.0867	4.18673	31.6071	37.0153	34.3112	3.88118	36.619	37.6109	37.1149	7.43495	38.5565	38.2774	38.417	7.45698	36.1087
INF-G	34.4495	33.0827	33.7661	4.75611	38.2992	33.0283	35.6637	4.31374	33.5418	35.5653	34.5535	2.83353	31.9117	31.9347	31.9232	1.91322	35.0636	33.5475	34.3055	3.91554	31.8354	32.5649	32.2002	2.81017	30.8452	28.1131	29.4792	-0.270845	31.3598	30.5978	30.9788	0.328815	31.6241	32.1229	31.8735	-0.0264714	32.1219	31.8859	32.0039	1.5739	32.1775	32.1584	32.168	2.48797	32.033	32.0485	32.0408	1.08078	32.2424
TNF-A	0	0	0	-29.01	0	0	0	-31.35	0	0	0	-31.72	0	0	0	-30.01	0	0	0	-30.39	0	0	0	-29.39	32.7758	33.3538	33.0648	3.3148	0	0	0	-30.65	35.7611	34.3532	35.0571	3.15713	34.71	36.7628	35.7364	5.30639	36.5972	37.5611	37.0791	7.39915	0	0	0	-30.96	34.9511
TGF-B	34.0718	35.9394	35.0056	5.9956	36.2264	36.4419	36.3342	4.98417	35.7812	37.3078	36.5445	4.8245	34.5521	34.4509	34.5015	4.49149	34.3893	37.5312	35.9603	5.57026	35.042	38.0199	36.531	7.14097	33.436	29.3835	31.4097	1.65972	37.0752	37.1804	37.1278	6.47781	36.4664	35.118	35.7922	3.89222	34.0175	39.6275	36.8225	6.39249	36.7157	36.0953	36.4055	6.72545	39.0875	35.6482	37.3679	6.40787	33.5624
			AVERAGE				AVERAGE				AVERAGE				AVERAGE				AVERAGE				AVERAGE				AVERAGE				AVERAGE				AVERAGE				AVERAGE				AVERAGE				AVERAGE
	207		207		270		270		295		295		343		343		406		406		11		11		14		14		17		17		25		25		31		31		37		37		38		38
B-actin	33.595	28.7452	31.1701		31.9871	30.9929	31.49		32.5231	32.6205	32.5718		32.1867	32.1418	32.1642		30.4144	32.9839	31.6992		28.687	30.7169	29.702		30.2117	31.5624	30.887		29.3152	29.8733	29.5942		27.8317	30.1301	28.9809		28.8033	30.2623	29.5328		30.5948	30.5439	30.5693		32.9961	28.3278	30.662
IL-1	36.9211	35.7094	36.3153	5.14528	37.7469	37.1477	37.4473	5.94731	33.3766	35.1002	34.2384	1.6684	35.6744	36.1598	35.9171	3.75711	34.9851	36.096	36.096	4.39602	0	0	0	-29.7	0	0	0	-30.89	0	0	0	-29.59	0	0	0	-28.98	0	0	0	-29.53	34.0671	37.1432	35.6052	5.03518	0	0	0	-30.66
IL-2	33.2554	33.7814	33.5184	2.34839	34.4428	34.6622	34.5525	3.05249	31.4666	31.871	31.6688	-0.901211	34.1693	34.4544	34.3118	2.15182	35.2353	33.3467	33.3467	1.64671	0	0	0	-29.7	34.1266	38.0983	36.1124	5.22244	33.6331	32.5954	33.1143	3.52428	32.1173	29.7606	30.9389	1.95894	29.0161	31.2723	30.1442	0.614212	34.1447	32.5126	33.3286	2.75864	33.6103	35.3464	34.4784	3.81835
IL-4	0	0	0	-31.17	37.3991	38.6563	38.0277	6.52771	0	0	0	-32.57	0	0	0	-32.16	0	0	0	-31.7	0	0	0	-29.7	0	0	0	-30.89	38.7921	35.3423	37.0672	7.47719	0	0	0	-28.98	0	0	0	-29.53	0	0	0	-30.57	0	0	0	-30.66
IL-6	34.1574	36.237	35.1972	4.02718	38.0037	39.2779	38.6408	7.1408	33.598	34.7603	34.1791	1.60913	36.1382	34.2597	35.199	3.03897	34.8115	34.3489	34.3489	2.6489	0	0	0	-29.7	0	0	0	-30.89	0	0	0	-29.59	0	0	0	-28.98	0	0	0	-29.53	0	0	0	-30.57	0	0	0	-30.66
IL-10	36.5823	37.1007	36.8415	5.67149	34.1874	35.6344	34.9109	3.4109	33.0476	33.1694	33.1085	0.538515	0	0	0	-32.16	36.9417	33.5444	33.5444	1.84442	0	0	0	-29.7	0	0	0	-30.89	31.4464	32.9807	32.2135	2.62355	0	0	0	-28.98	34.6175	37.5948	36.1062	6.57617	35.929	29.7193	32.8241	2.25413	0	0	0	-30.66
INF-G	33.502	34.8348	34.1684	2.99838	32.748	32.5412	32.6446	1.14458	30.7232	31.6387	31.1809	-1.38905	32.0339	32.2811	32.1575	-0.00247124	32.0009	31.1402	31.1402	-0.559841	31.0234	30.4079	30.7157	1.01569	33.6928	31.5773	32.6351	1.74506	29.0233	28.8794	28.9513	-0.638678	32.2317	31.6838	31.9577	2.97771	30.3001	29.7661	30.0331	0.503091	31.4319	29.5216	30.4768	-0.093245	30.9577	31.3674	31.1626	0.502587
TNF-A	36.4999	36.3716	36.4357	5.26574	0	0	0	-31.5	37.3165	38.5809	37.9487	5.37869	0	0	0	-32.16	37.0088	36.6462	36.6462	4.9462	32.0529	28.9762	30.5146	0.814569	0	0	0	-30.89	32.0962	31.9266	32.0114	2.42144	33.5823	0	16.7912	-12.1888	31.4003	32.5585	31.9794	2.44943	37.9684	33.0711	35.5198	4.94976	0	0	0	-30.66
TGF-B	36.7926	36.2489	36.5207	5.35074	34.1012	33.4177	33.7595	2.25947	34.1725	36.0158	35.0942	2.52418	35.585	35.8381	35.7116	3.55156	33.7409	34.9857	34.9857	3.28571	0	0	0	-29.7	0	0	0	-30.89	31.6961	32.3253	32.0107	2.42068	35.1744	35.2361	35.2052	6.22523	37.1138	34.728	35.9209	6.3909	32.2041	32.6197	32.4119	1.84189	0	0	0	-30.66
			AVERAGE				AVERAGE				AVERAGE				AVERAGE				AVERAGE				AVERAGE				AVERAGE				AVERAGE				AVERAGE				AVERAGE				AVERAGE				AVERAGE
	41		41		47		47				78		82		82		102		102		173		173		183		183		210		210		232		232		248		248		272		272		287		287		299
B-actin	32.3225	30.2096	31.266		27.9343	30.4389	29.1866		27.4875	29.4666	28.4729		30.7169	30.1301	30.4235		29.1458	32.7381	30.9419		32.2803	30.1474	31.2139		31.6256	31.5902	31.6079		32.0611	29.3375	30.6993		31.1253	32.626	31.8756		34.0534	31.1373	32.5954		31.6154	31.6089	31.6122		33.3691	30.4233	31.8962		33.2424
IL-1	0	0	0	-31.27	33.4679	34.4021	33.935	4.74499	0	0	0	-28.47	0	0	0	-30.42	0	0	0	-30.94	0	0	0	-31.21	0	0	0	-31.61	0	0	0	-30.7	0	0	0	-31.88	0	0	0	-32.6	37.1418	36.7126	36.9272	5.31722	35.001	35.4756	35.2383	3.33828	0
IL-2	34.5291	33.6455	34.0873	2.81734	34.29	33.1437	33.7169	4.52686	36.9818	34.6819	35.8445	7.37448	35.8149	33.8124	34.8136	4.39364	34.2959	33.6077	33.9518	3.0118	35.0091	32.0871	33.5481	2.33808	33.9925	35.1688	34.5806	2.97064	37.4037	38.1006	37.7522	7.05215	34.5097	36.4335	35.4716	3.59159	31.4031	30.0999	30.7515	-1.8485	27.2875	30.9335	29.1105	-2.49954	31.2842	32.6725	31.9783	0.0783049	34.918
IL-4	0	0	0	-31.27	0	0	0	-29.19	0	0	0	-28.47	0	0	0	-30.42	0	0	0	-30.94	0	0	0	-31.21	0	0	0	-31.61	0	0	0	-30.7	0	0	0	-31.88	0	0	0	-32.6	0	0	0	-31.61	0	0	0	-31.9	0
IL-6	0	0	0	-31.27	0	0	0	-29.19	0	0	0	-28.47	0	0	0	-30.42	0	0	0	-30.94	0	0	0	-31.21	0	0	0	-31.61	0	0	0	-30.7	0	0	0	-31.88	0	0	0	-32.6	32.7384	39.0012	35.8698	4.25979	33.3232	38.8637	36.0935	4.19345	0
IL-10	37.3815	0	18.6908	-12.5792	0	0	0	-29.19	0	0	0	-28.47	36.9356	38.4713	37.7035	7.28346	0	0	0	-30.94	28.3987	33.8686	31.1337	-0.0763238	0	0	0	-31.61	0	0	0	-30.7	33.605	32.8803	33.2427	1.36266	0	0	0	-32.6	0	0	0	-31.61	0	0	0	-31.9	32.1775
INF-G	32.0308	31.2782	31.6545	0.384533	31.0696	32.1865	31.6281	2.43805	31.1842	32.1572	31.6887	3.21875	30.3694	31.8896	31.1295	0.709511	30.7982	33.532	32.1651	1.22509	31.5704	32.442	32.0062	0.796193	33.2582	33.7368	33.4975	1.88751	32.5721	33.0532	32.8126	2.11264	32.1091	32.1698	32.1394	0.259421	31.1772	31.2056	31.1914	-1.4086	30.6609	31.0161	30.8385	-0.771529	30.0651	31.2767	30.6709	-1.22909	31.4031
TNF-A	36.1818	32.6191	34.4004	3.13041	0	0	0	-29.19	0	0	0	-28.47	0	0	0	-30.42	0	0	0	-30.94	34.8539	34.1535	34.5037	3.29371	37.5385	35.0242	36.2813	4.67133	36.8744	34.0428	35.4586	4.75859	33.8509	35.4229	34.6369	2.75693	33.0928	37.3366	35.2147	2.61471	0	0	0	-31.61	32.355	35.2941	33.8246	1.92457	36.1818
TGF-B	0	0	0	-31.27	33.4593	35.2066	34.3329	5.14292	32.9919	32.1786	32.5811	4.11109	35.2977	33.5378	34.4177	3.99772	0	0	0	-30.94	31.0789	34.6944	32.8866	1.67663	36.1624	35.0369	35.5997	3.98968	34.5205	37.0814	35.8009	5.10094	38.2509	34.1454	36.1982	4.31817	0	0	0	-32.6	32.2779	34.3294	33.3036	1.69361	32.5718	34.9354	33.7536	1.85359	0
			AVERAGE				AVERAGE				AVERAGE				AVERAGE				AVERAGE				AVERAGE				AVERAGE				AVERAGE				AVERAGE
	310		310		321		321		330		330		337		337		366		366		388		388		407		407		421		421		429		429
B-actin	31.2623	29.2802	30.2713		34.0066	30.2622	32.1344		30.0708	27.7741	28.9225		30.2766	29.9573	30.117		31.5379	32.1725	31.8552		26.3876	31.0527	28.7202		28.1188	35.4003	31.7596		33.5061	32.039	32.7725		30.4514	29.1955	29.8235
IL-1	0	0	0	-30.27	0	0	0	-32.13	0	0	0	-28.92	0	0	0	-30.12	0	0	0	-31.86	0	0	0	-28.72	0	0	0	-31.76	0	0	0	-32.77	0	0	0	-29.82
IL-2	32.1166	33.7022	32.9094	2.63938	36.0221	35.0731	35.5476	3.41758	31.5525	35.3512	33.4519	4.53186	34.404	34.27	34.337	4.21699	0	0	0	-31.86	33.1734	38.9382	36.0558	7.3358	36.6015	38.6375	37.6195	5.85952	29.1955	22.5863	25.8909	-6.8791	39.0199	35.9711	37.4955	7.67551
IL-4	0	0	0	-30.27	0	0	0	-32.13	0	0	0	-28.92	0	0	0	-30.12	0	0	0	-31.86	0	0	0	-28.72	0	0	0	-31.76	0	0	0	-32.77	0	0	0	-29.82
IL-6	0	0	0	-30.27	0	0	0	-32.13	0	0	0	-28.92	0	0	0	-30.12	0	0	0	-31.86	0	0	0	-28.72	0	0	0	-31.76	0	0	0	-32.77	0	0	0	-29.82
IL-10	0	0	0	-30.27	34.2661	36.8439	35.555	3.42503	0	0	0	-28.92	38.0858	38.4295	38.2577	8.13767	0	0	0	-31.86	0	0	0	-28.72	0	0	0	-31.76	0	0	0	-32.77	0	0	0	-29.82
INF-G	32.1855	33.1488	32.6672	2.39718	28.4586	37.3064	32.8825	0.752506	30.4605	32.3535	31.407	2.48696	33.4564	33.4425	33.4494	3.32941	34.7588	32.2319	33.4953	1.63533	32.8706	32.1561	32.5133	3.79335	33.9369	32.6499	33.2934	1.53341	31.6505	32.9792	32.3149	-0.455107	31.427	32.3978	31.9124	2.09236
TNF-A	36.1094	35.0796	35.5945	5.32452	35.2154	36.417	35.8162	3.68617	0	0	0	-28.92	0	0	0	-30.12	33.3492	33.9335	33.6414	1.78135	0	0	0	-28.72	0	0	0	-31.76	0	0	0	-32.77	30.4023	32.3536	31.3779	1.55791
TGF-B	38.7619	35.1661	36.964	6.69402	0	0	0	-32.13	36.1621	34.6918	35.427	6.50697	35.9753	38.3777	37.1765	7.05651	33.9369	32.6499	33.2934	1.43341	0	0	0	-28.72	39.0496	35.7728	37.4112	5.65124	0	0	0	-32.77	0	0	0	-29.82
[truncated: 3 more columns]

## Sheet: Mean and SD
												IL-1b	IL-2	IL-4	IL-6	IL-10	IFN-g	TNF-a	TGF-b1
										HIV+	mean	-12.9151	2.50587	-18.8455	-19.7614	-12.2957	-0.821281	-9.69461	-5.64824
											SD	17.5923	2.51989	16.8136	16.8545	17.1628	8.12097	16.9392	14.916
										HIV/CMV	mean	-28.8317	4.56367	-12.2457	-28.8317	-0.996422	1.61415	-2.28635	4.31889
											sd	1.96484	0.910189	17.3755	1.96484	12.7094	1.25261	13.5106	0.975835
										HIV/EBV	mean	-14.5982	1.56465	-22.5654	-10.2982	-7.88981	1.2952	-11.2788	4.25354
											sd	18.6869	5.05939	14.1363	18.1736	17.3955	1.84978	17.8845	2.36724
										HIV/CMV/EBV	MEAN	-19.1049	1.58052	-28.2279	-19.3904	-13.164	1.25448	-10.8515	-2.67833
											SD	16.8927	6.62833	9.42215	16.4252	17.5794	1.58106	17.1519	14.5869

## Sheet: fold change
	2(-ΔΔct)	INF-G	TGF-B
	HIV	-0.821281	-5.64824
	HIV/CMV	1.61415	4.31889
	HIV/EBV	1.2952	4.25354
	HIV/CMV/EBV	1.25448	-2.67833
	2(-ΔΔct)	INF-G			2(-ΔΔct)	INF-G
	HIV/CMV	-2.43543	5.40926		HIV/CMV	-9.96714	1000.94
	HIV/EBV	-2.11648	4.33634		HIV/EBV	-9.90178	956.607
	HIV/CMV/EBV	-2.07576	4.21566		HIV/CMV/EBV	-2.96992	7.83492
